# Supplementary material for: Novel variants of ABCA4 in Han Chinese families with Stargardt disease
Source: BMC Med Genet. 2020 Oct 31;21:213. doi: 10.1186/s12881-020-01152-5 (PMC7602306; doi:10.1186/s12881-020-01152-5)
Supplement: Supplementary file 2 — Additional file 2: Table S2. Twenty-one ABCA4 variants identified in this study and their in silico functional assessment. [file 12881_2020_1152_MOESM2_ESM.xls]

## Sheet: Sheet1
Table S2. 21 ABCA4 variants identified in this study and their in silico functional assessment
NO.	Nucleotide change	Amino acid change	Exon/Intron ID	Zygosity	Chr:Location	dbSNP ID	1000 Genomes	dbSNP	ESP6500	ExAC	FunctionalChange	SIFT	MutationTaster	LRT	FATHMM	Clinical significance	Previous Reports	PMID
1	c.101_106delCTTTAT	p.(Ser34_Leu35del)	EX2	Het	chr1:94578583..94578588	rs745925619	0	0	0	1.647e-05	InframeDeletion	-	Disease Causing	-	-	Pathogenic	Huang et al. (2018)	29641573
2	c.428C>T	p.(Pro143Leu)	EX4	Het	chr1:94108591	rs62646860	0	0	0	0	Missense	Tolerated	Disease Causing	Deleterious	Damaging	Likely pathogenic	Consugar et al.(2015)	25412400
3	c.1019A>G	p.(Tyr340Cys)	EX8	Het	chr1:94080558	-	0	0	0	0	Missense	Damaging	Disease Causing	Deleterious	Damaging	Pathogenic	Nassisi et al.(2018)	30060493
4	c.1229T>C	p.(Ile410Thr)	EX9	Het	chr1:94079332	-	0	0	0	0	Missense	Damaging	Disease Causing	Deleterious	Damaging	Likely pathogenic	Jiang et al.(2016)	26780318
5	c.1561delG	p.(Val521Serfs*47)	EX12	Het	chr1:94528867	-	0	0	0	0	Frameshift	-	Disease Causing	-	-	Pathogenic	Wang et al.(2018)	30029497
6	c.1760G>A	p.(Arg587Lys)	EX12	Het	chr1:94528668	-	0	0	0	0	Missense	Tolerated	Disease Causing	Deleterious	Damaging	Likely pathogenic	Fujinami et al.(2015)	25312043
7	c.1761-2A>G	p.?	Intron12	Het	chr1:94528311	rs754765164	0	0	0	0	Splice acceptor site	-	Disease Causing	-	-	Pathogenic	Jiang et al.(2016)	26780318
8	c.1892G>T	p.(Gly631Val)	EX13	Het	chr1:94528178	-	0	0	0	0	Missense	Damaging	Disease Causing	Deleterious	Damaging	Likely pathogenic	Hu et al.(2019)	31543898
9	c.2034G>T	p.(Lys678Asn)	EX14	Het	chr1:94060663	rs61748530	0	0	0	0	Missense	Damaging	Disease Causing	Deleterious	Damaging	Pathogenic	Zaneveld et al.(2015)	25474345
10	c.2063_2064insA	p.(Asn688Lysfs*78)	EX14	Het	chr1:94526189..94526190	-	0	0	0	0	Frameshift	-	Disease Causing	-	-	Pathogenic	Jiang et al.(2016)	26780318
11	c.2894A>G	p.(Asn965Ser)	EX19	Het	chr1:94046943	rs201471607	0	0	0.0001	0.000173	Missense	Damaging	Disease Causing	Deleterious	Damaging	Pathogenic	Zernant et al.(2011)	21911583
12	c.3017G>A	p.(Gly1006Asp)	EX20	Het	chr1:94044646	-	0	0	0	0	Missense	Damaging	Disease Causing	Deleterious	Damaging	Likely pathogenic	This study	-
13	c.3051-1G>A	p.?	Intron21	Het	chr1:94043476	-	0	0	0	0	Splice acceptor site	-	Disease Causing	-	-	Likely pathogenic	This study	-
14	c.3262C>A	p.(Pro1088Thr)	EX22	Het	chr1:94508383	-	0	0	0	0	Missense	Damaging	Disease Causing	Deleterious	Damaging	Likely pathogenic	Hu et al.(2019)	31543898
15	c.3287C>T	p.(Ser1096Leu)	EX22	Het	chr1:94042802	rs763267492	0	0	0	8.236e-06	Missense	Damaging	Disease Causing	Deleterious	Damaging	Pathogenic	Stone et al.(2017)	28559085
16	c.3322C>T	p.(Arg1108Cys)	EX22	Het	chr1:94042767	rs61750120	0.000599042	0.000599	0.0001	0.0001153	Missense	Damaging	Disease Causing	Deleterious	Damaging	Pathogenic	Sodi et al.(2006)	16703556
17	c.4066C>T	p.(Gln1356*)	EX27	Het	chr1:94031840	-	0	0	0	0	Nonsense	-	Disease Causing	Neutral	-	Pathogenic	Hu et al.(2019)	31543898
18	c.5167T>C	p.(Tyr1723His)	EX36	Het	chr1:94485167	-	0	0	0	0	Missense	Damaging	Disease Causing	Deleterious	Damaging	Likely pathogenic	This study	-
19	c.5327C>T	p.(Pro1776Leu)	EX38	Het	chr1:94014676	-	0	0	0	0	Missense	Damaging	Disease Causing	Deleterious	Tolerated	Pathogenic	Mandal et al.(2005)	16123440
20	c.5584+5G>A	p.[Thr1821Aspfs*6,Thr1821Valfs*13]	Intron39	Het	chr1:94476813	rs61750576	0	0	0	0	Splice donor site	-	-	-	-	Pathogenic	Sangermano et al.(2018)	29162642
21	c.5882G>A	p.(Gly1961Glu)	EX42	Het	chr1:94473807	rs1800553	0.0046	0.006	0.003152	0.005049	Missense	Damaging	Disease Causing	Deleterious	Damaging	Pathogenic	Zernant et al.(2014)	25066811
ABCA4 variants were classified as pathogenic or likely pathogenic according to the American College of Medical Genetics (ACMG) and genomics guidelines.
